# Supplementary material for: Musa species in mainland Southeast Asia: From wild to domesticate
Source: PLoS One. 2024 Oct 2;19(10):e0307592. doi: 10.1371/journal.pone.0307592 (PMC11446428; doi:10.1371/journal.pone.0307592)
Supplement: S1 Table — (NumID: study identifier. ID VCF: sample identifier in the original VCF file (where #1 and #2 stand for first and second GBS batches). Former Section: botanical section. Former botanical section (before Häkkinen 2013 merge). Section: present botanical section. Species. Subspecies. Cluster or ’name’: NJ tree cluster or reference name. CRBPT code: accession code in the CRB-PT collection (CIRAD Guadeloupe) where the reference specimens are coming from. Country. Latitude: decimal latitude. Longitude: decimal longitude. Elevation in m. iNaturalist URL: when observations have been posted to iNaturalist, their URL. Valid SNPs: number of valid SNP for this accession. Mean depth: mean of the depths on all the valid SNPs. H%: heterozygosity). (XLSX) [file pone.0307592.s001.xlsx]

## Sheet: Feuil1
NumID	ID VCF	Former Section	Section	Species	Subspecies	cluster or 'name'	CRBPT code	Country	Latitude	Longitude	Elevation(m)	iNaturalist URL	Valid SNPs	mean depth	H%
1	1-#1	Eumusa	Musa	M. balbisiana		bal.1a		Vietnam	21.1192	106.611	22	https://www.inaturalist.org/observations/18531312	216309	53.7755	0.0395961
2	2-#1	Eumusa	Musa	M. balbisiana		bal.1a		Vietnam	21.0733	106.714	50	https://www.inaturalist.org/observations/18532283	186365	48.1494	0.0386339
3	3-#1	Eumusa	Musa	M. balbisiana		bal.1a		Vietnam	21.0011	106.884	4		192393	48.8516	0.0393621
4	4-#1	Eumusa	Musa	M. balbisiana		bal.1a		Vietnam	20.9991	106.887	8	https://www.inaturalist.org/observations/18533132	145904	41.9353	0.035866
6	6-#1	Eumusa	Musa	M. itinerans		iti.1		Vietnam	21.1426	107.087	518		166151	46.1876	0.0326089
7	7-#1	Eumusa	Musa	M. itinerans		iti.N/A		Vietnam	21.1384	107.087	150		4457	26.4395	0.000673098
8	8-#1	Eumusa	Musa	M. balbisiana		bal.1a		Vietnam	21.1148	107.087	163		146088	42.6034	0.0525368
9	9-#1	Eumusa	Musa	M. itinerans		iti.1		Vietnam	21.1036	107.057	141		148931	43.3715	0.0322767
12	12-#1	Eumusa	Musa	M. balbisiana		bal.1a		Vietnam	21.0584	107.023	28		198935	50.2571	0.0411089
13	13-#1	Eumusa	Musa	M. balbisiana		bal.1b		Vietnam	21.0134	105.988	5		200807	50.4228	0.0428023
14	14-#1	Eumusa	Musa	M. balbisiana		bal.1a		Vietnam	20.9299	106.993	19	https://www.inaturalist.org/observations/18571895	176409	46.0651	0.0376455
15	15-#1	Eumusa	Musa	M. balbisiana		bal.1a		Vietnam	21.0099	106.835	28	https://www.inaturalist.org/observations/18572353	199430	50.5349	0.0384596
16	16-#1	Eumusa	Musa	M. balbisiana		bal.1a		Vietnam	21.0485	106.603	10	https://www.inaturalist.org/observations/18573308	198762	49.9741	0.0382266
17	17-#1	Eumusa	Musa	M. balbisiana		bal.1a		Vietnam	21.1068	106.349	3		185891	48.3733	0.0400342
23	23-#1	Eumusa	Musa	M. balbisiana		bal.1b		Vietnam	21.5882	105.793	43	https://www.inaturalist.org/observations/18590461	90246	36.9501	0.0336192
25	25-#1	Eumusa	Musa	M. balbisiana		bal.1b		Vietnam	21.5849	105.702	80		154105	43.6747	0.0393433
26	26-#1	Eumusa	Musa	M. balbisiana		bal.1b		Vietnam	21.6085	105.676	51		213200	52.5169	0.0434568
29	29-#1	Eumusa	Musa	M. balbisiana		bal.1b		Vietnam	21.7489	105.704	63	https://www.inaturalist.org/observations/18594540	220612	54.755	0.0448117
31	31-#1	Eumusa	Musa	M. balbisiana		bal.1b		Vietnam	21.8034	105.702	92		160022	44.9048	0.0406819
34	34-#1	Eumusa	Musa	M. itinerans		iti.1		Vietnam	21.8034	105.702	92		128503	41.2832	0.0338747
36	36-#1	Eumusa	Musa	M. balbisiana		bal.1a		Vietnam	22.1076	105.862	65	https://www.inaturalist.org/observations/18613138	187983	48.6691	0.0399557
40	40-#1	Eumusa	Musa	M. itinerans		iti.N/A		Vietnam	22.0808	105.893	119		5411	26.708	0.0022177
44	44-#1	Eumusa	Musa	M. balbisiana		bal.1a		Vietnam	22.1854	105.847	177	https://www.inaturalist.org/observations/18618507	202570	50.7116	0.0425828
46	46-#1	Eumusa	Musa	M. balbisiana		bal.1a		Vietnam	22.2856	105.871	232	https://www.inaturalist.org/observations/18620404	193849	49.5449	0.0400879
47	47-#1	Eumusa	Musa	M. balbisiana		bal.1a		Vietnam	22.4348	105.757	175	https://www.inaturalist.org/observations/18621122	230406	57.6494	0.0420996
48	48-#1	Eumusa	Musa	M. balbisiana		bal.1a		Vietnam	22.4516	105.674	146	https://www.inaturalist.org/observations/18639924	213187	52.9942	0.0399039
49	49-#1	Eumusa	Musa	M. itinerans		iti.N/A		Vietnam	22.4319	105.657	281
51	51-#1	Eumusa	Musa	M. balbisiana		bal.1a		Vietnam	22.4319	105.657	281		192047	48.663	0.0412868
52	52-#1	Eumusa	Musa	M. itinerans		iti.1		Vietnam	22.4319	105.657	281		88638	37.2814	0.0247298
54	54-#1	Eumusa	Musa	M. acuminata	subsp. burmannica	burma.		Vietnam	N/A	N/A	N/A		210558	49.8027	0.00933709
56	56-#1	Eumusa	Musa	M. itinerans		iti.un.		Vietnam	22.4797	105.679	528		95703	38.6241	0.0178782
57	57-#1	Eumusa	Musa	M. balbisiana		bal.1a		Vietnam	22.4797	105.679	528	https://www.inaturalist.org/observations/18650600	215683	53.7114	0.0405873
58	58-#1	Eumusa	Musa	M. balbisiana		bal.1a		Vietnam	22.4688	105.599	646	https://www.inaturalist.org/observations/18650606	199653	51.5742	0.0393282
60	60-#1	Eumusa	Musa	M. balbisiana		bal.1a		Vietnam	22.3318	105.373	41	https://www.inaturalist.org/observations/18663568	126393	41.1512	0.0362678
61	61-#1	Eumusa	Musa	M. balbisiana		bal.1a		Vietnam	22.1609	105.205	90	https://www.inaturalist.org/observations/18664824	189569	49.8803	0.0394421
62	62-#1	Eumusa	Musa	M. itinerans		iti.N/A		Vietnam	22.2089	105.059	216	https://www.inaturalist.org/observations/18669522	2026	25.8608	0.000493583
62	62-#2	Eumusa	Musa	M. itinerans		iti.1		Vietnam	22.2089	105.059	216	https://www.inaturalist.org/observations/18669522	141463	45.2423	0.0374868
68	68-#1	Eumusa	Musa	M. balbisiana		bal.1a		Vietnam	22.0922	105.032	30	https://www.inaturalist.org/observations/18671021	219598	55.8398	0.0395632
69	69-#1	Eumusa	Musa	M. balbisiana		bal.1a		Vietnam	21.9723	105.096	30	https://www.inaturalist.org/observations/18671033	211650	53.0563	0.0412048
70	70-#1	Eumusa	Musa	M. balbisiana		bal.1a		Vietnam	21.7527	105.227	39		208782	52.2783	0.0406932
72	72-#1	Eumusa	Musa	M. balbisiana		bal.1a		Vietnam	21.5137	105.207	44	https://www.inaturalist.org/observations/18687947	203876	51.9161	0.0410593
76	76-#1	Eumusa	Musa	M. balbisiana		bal.un.		Vietnam	21.4547	105.243	35		145841	42.9988	0.0272489
78	78-#1	Eumusa	Musa	M. balbisiana		bal.1a		Vietnam	21.4547	105.243	35		200892	51.6804	0.0394441
84	84-#1	Eumusa	Musa	M. itinerans		iti.1		Vietnam	21.4461	105.612	121	https://www.inaturalist.org/observations/18727965	120817	40.883	0.0323464
85	85-#1	Eumusa	Musa	M. itinerans		iti.4		Vietnam	21.4461	105.612	121	https://www.inaturalist.org/observations/18727965	54698	34.7048	0.00875718
86	86-#1	Eumusa	Musa	M. itinerans		iti.N/A		Vietnam	21.4727	105.638	958	https://www.inaturalist.org/observations/18727993	201	23.0597	0
86	86-#2	Eumusa	Musa	M. itinerans		iti.4		Vietnam	21.4727	105.638	958	https://www.inaturalist.org/observations/18727993	71897	37.6653	0.0180258
87	87-#1	Eumusa	Musa	M. itinerans		iti.1		Vietnam	22.4581	103.937	189		174420	48.439	0.0350361
88	88-#1	Eumusa	Musa	M. acuminata	subsp. burmannica	burma.		Vietnam	22.4581	103.937	189		195965	48.2378	0.0201414
93	93-#1	Eumusa	Musa	M. balbisiana		bal.un.		Vietnam	22.3445	103.827	1590	https://www.inaturalist.org/observations/18746277	192812	49.6628	0.0423884
94	94-#1	Eumusa	Musa	M. itinerans		iti.N/A		Vietnam	22.3564	103.725	1453	https://www.inaturalist.org/observations/18747247	22663	30.4802	0.0046331
95	95-#1	Eumusa	Musa	M. balbisiana		bal.2		Vietnam	22.3434	103.593	818	https://www.inaturalist.org/observations/18748741	171304	47.0067	0.0225797
96	96-#1	Eumusa	Musa	M. balbisiana		bal.2		Vietnam	22.4471	103.39	1085	https://www.inaturalist.org/observations/18751959	193043	50.1204	0.0247717
97	97-#1	Eumusa	Musa	M. balbisiana		bal.2		Vietnam	22.3968	103.196	325		171198	47.0296	0.0209874
99	99-#1	Eumusa	Musa	M. balbisiana		bal.2		Vietnam	22.0892	103.167	228	https://www.inaturalist.org/observations/18755629	186364	49.5326	0.0232126
100	100-#1	Eumusa	Musa	M. balbisiana		bal.2		Vietnam	22.0892	103.167	228	https://www.inaturalist.org/observations/18755629	213186	54.4704	0.0231207
101	101-#1	Eumusa	Musa	M. balbisiana		bal.un.		Vietnam	21.7652	103.092	440	https://www.inaturalist.org/observations/18755638	125961	40.4231	0.0183073
103	103-#1	Eumusa	Musa	M. balbisiana		bal.2		Vietnam	21.6202	103.037	394	https://www.inaturalist.org/observations/18767705	201271	51.0611	0.0244297
104	104-#1	Eumusa	Musa	M. balbisiana		bal.1b		Vietnam	21.7621	103.093	439	https://www.inaturalist.org/observations/18771936	176068	47.7229	0.042245
106	106-#1	Eumusa	Musa	M. itinerans		iti.1		Vietnam	21.7615	103.087	503		141771	43.8788	0.036827
107	107-#1	Eumusa	Musa	M. balbisiana		bal.1b		Vietnam	21.7615	103.087	503		182221	46.9239	0.0408734
109	109-#1	Eumusa	Musa	M. balbisiana		bal.2		Vietnam	21.9213	102.891	500		170369	46.8402	0.0253919
110	110-#1	Eumusa	Musa	M. acuminata	subsp. burmannica	burma.		Vietnam	21.9353	102.891	443	https://www.inaturalist.org/observations/18772075	204232	49.747	0.0104832
111	111-#1	Eumusa	Musa	M. balbisiana		bal.2		Vietnam	21.9353	102.891	500	https://www.inaturalist.org/observations/18772075	180684	48.9006	0.0206272
112	112-#1	Eumusa	Musa	M. balbisiana		bal.2		Vietnam	21.9353	102.891	500	https://www.inaturalist.org/observations/18772075	204687	52.3199	0.0216965
113	113-#1	Eumusa	Musa	M. balbisiana		bal.2		Vietnam	21.9353	102.891	500	https://www.inaturalist.org/observations/18772075	169055	46.7568	0.0213777
114	114-#1	Eumusa	Musa	M. itinerans		iti.3		Vietnam	22.3567	102.335	584	https://www.inaturalist.org/observations/18791355	39063	32.2439	0.0178174
115	115-#1	Eumusa	Musa	M. acuminata	subsp. burmannica	burma.		Vietnam	22.3567	102.335	584		189773	47.6125	0.0201504
116	116-#1	Eumusa	Musa	M. acuminata	subsp. burmannica	burma.		Vietnam	22.3088	102.392	566		177421	46.1444	0.0200315
117	117-#1	Eumusa	Musa	M. itinerans		iti.3		Vietnam	22.3088	102.392	566		144635	43.4926	0.0265427
118	118-#1	Eumusa	Musa	M. itinerans		iti.N/A		Vietnam	22.2866	102.396	584		18933	30.069	0.00390852
122	122-#1	Eumusa	Musa	M. itinerans		iti.N/A		Vietnam	22.031	102.705	484		360	25.0306	0
123	123-#1	Eumusa	Musa	M. balbisiana		bal.2		Vietnam	22.0337	102.742	475	https://www.inaturalist.org/observations/18823630	159492	47.466	0.0240451
126	126-#1	Eumusa	Musa	M. itinerans		iti.3		Vietnam	22.0226	102.77	514		74314	39.0514	0.0196867
127	127-#1	Eumusa	Musa	M. balbisiana		bal.2		Vietnam	22.0226	102.77	514		175267	49.3356	0.0290528
128	128-#1	Eumusa	Musa	M. balbisiana		bal.2		Vietnam	21.4383	103.049	585	https://www.inaturalist.org/observations/18833383	169452	49.3823	0.0270696
129	129-#1	Eumusa	Musa	M. balbisiana		bal.2		Vietnam	21.4882	103.08	768		177667	50.4938	0.0301969
131	131-#1	Eumusa	Musa	M. balbisiana		bal.2		Vietnam	21.5259	103.185	880	https://www.inaturalist.org/observations/18836924	172456	48.7406	0.0219476
133	133-#1	Eumusa	Musa	M. balbisiana		bal.2		Vietnam	21.5654	103.535	1390	https://www.inaturalist.org/observations/18838005	192697	51.1685	0.0245307
136	136-#1	Eumusa	Musa	M. itinerans		iti.1		Vietnam	21.5366	103.592	1033		111590	44.2513	0.0348956
137	137-#1	Eumusa	Musa	M. balbisiana		bal.2		Vietnam	21.5358	103.634	776	https://www.inaturalist.org/observations/18838019	99368	41.6022	0.0209323
141	141-#1	Eumusa	Musa	M. balbisiana		bal.2		Vietnam	21.1516	104.142	644	https://www.inaturalist.org/observations/18869475	194778	52.8085	0.0253109
144	144-#1	Eumusa	Musa	M. balbisiana		bal.1a		Vietnam	20.3208	105.628	264	https://www.inaturalist.org/observations/18869478	194747	53.7715	0.0382856
145	145-#1	Eumusa	Musa	M. itinerans		iti.1		Vietnam	20.3208	105.628	264	https://www.inaturalist.org/observations/18869482	124795	46.3888	0.0359389
146	146-#1	Eumusa	Musa	M. itinerans		iti.1		Vietnam	20.3484	105.598	353		74829	38.805	0.0298013
147	147-#1	Eumusa	Musa	M. balbisiana		bal.N/A		Vietnam	20.3484	105.598	353
148	148-#1	Eumusa	Musa	M. balbisiana		bal.1a		Vietnam	20.2538	105.735	81		196814	54.0708	0.0398092
150	150-#1	Eumusa	Musa	M. balbisiana		bal.1a		Vietnam	20.2497	105.921	5		198791	53.734	0.039202
151	151-#1	Eumusa	Musa	M. itinerans		iti.4		Vietnam	20.5854	105.697	17		45288	35.6035	0.0121887
152	152-#1	Eumusa	Musa	M. balbisiana		bal.1a		Vietnam	20.5854	105.697	17		191654	52.0585	0.0375103
155	155-#1	Eumusa	Musa	M. balbisiana		bal.1a		Vietnam	21.0933	105.307	25	https://www.inaturalist.org/observations/18888647	198295	53.0811	0.0389773
157	157-#1	Eumusa	Musa	M. balbisiana		bal.1a		Vietnam	21.2462	104.952	124	https://www.inaturalist.org/observations/18890155	180079	51.7772	0.0387774
160	160-#1	Eumusa	Musa	M. balbisiana		bal.1b		Vietnam	21.4708	104.745	172	https://www.inaturalist.org/observations/18909051	195379	53.2905	0.0413811
161	161-#1	Eumusa	Musa	M. itinerans		iti.N/A		Vietnam	21.4883	104.83	115	https://www.inaturalist.org/observations/18912037	881	24.0602	0.00113507
163	163-#1	Eumusa	Musa	M. balbisiana		bal.1a		Vietnam	21.5635	104.56	384		195866	54.5039	0.0394351
165	165-#1	Eumusa	Musa	M. acuminata	subsp. burmannica	burma.		Vietnam	21.559	104.631	403	https://www.inaturalist.org/observations/18912517	207857	53.9342	0.0161457
166	166-#1	Eumusa	Musa	M. itinerans		iti.N/A		Vietnam	21.5336	104.749	289		4769	27.4307	0.0016775
167	167-#1	Eumusa	Musa	M. balbisiana		bal.1a		Vietnam	21.616	104.78	133	https://www.inaturalist.org/observations/18912637	160816	46.9016	0.040394
168	168-#1	Eumusa	Musa	M. balbisiana		bal.1a		Vietnam	21.6821	104.911	31		200416	53.2223	0.0377664
171	171-#1	Eumusa	Musa	M. balbisiana		bal.1a		Vietnam	21.6447	105.106	30.8	https://www.inaturalist.org/observations/21372770	187451	51.7892	0.0403039
172	172-#1	Eumusa	Musa	M. itinerans		iti.N/A		Vietnam	21.6447	105.106	30.8		24	26.625	0
174	174-#1	Eumusa	Musa	M. balbisiana		bal.1a		Vietnam	21.5572	105.192	36.7		212980	53.9174	0.0397126
175	175-#1	Eumusa	Musa	M. itinerans		iti.1		Vietnam	21.5283	105.112	100		121437	46.4601	0.0343223
177	177-#1	Eumusa	Musa	M. balbisiana		bal.1a		Vietnam	21.6554	105.109	27.4	https://www.inaturalist.org/observations/21409230	203181	55.8105	0.0382811
178	178-#1	Eumusa	Musa	M. itinerans		iti.4		Vietnam	21.4547	105.243	35		41614	35.0176	0.0105013
179	179-#1	Eumusa	Musa	M. itinerans		iti.N/A		Vietnam	21.4547	105.243	35		27538	32.0069	0.0214976
180	180-#1	Eumusa	Musa	M. itinerans		iti.N/A		Vietnam	21.4547	105.243	35		26035	31.6661	0.0228154
181	181-#1	Eumusa	Musa	M. itinerans		iti.N/A		Vietnam	21.4547	105.243	35		9336	28.3806	0.000321337
182	182-#1	Eumusa	Musa	M. itinerans		iti.N/A		Vietnam	21.4547	105.243	35		542	24.583	0
202	202-#2	Eumusa	Musa	M. balbisiana		bal.N/A		Laos	17.9685	102.631	170	https://www.inaturalist.org/observations/21414406
203	203-#2	Eumusa	Musa	M. balbisiana		bal.N/A		Laos	18.13	102.618	168	https://www.inaturalist.org/observations/21444818
204	204-#2	Rhodochlamys	Musa	M. rubra				Laos	18.2637	102.485	182	https://www.inaturalist.org/observations/21444822	99452	41.1204	0.0157966
205	205-#2	Eumusa	Musa	M. balbisiana		bal.N/A		Laos	18.5632	102.379	193	https://www.inaturalist.org/observations/21448867
207	207-#2	Eumusa	Musa	M. acuminata	subsp. burmannica	burma.N/A		Laos	18.5625	102.361	277	https://www.inaturalist.org/observations/21448946
208	208-#2	Eumusa	Musa	M. balbisiana		bal.N/A		Laos	18.6228	102.328	224	https://www.inaturalist.org/observations/21448975
209	209-#2	Eumusa	Musa	M. acuminata	subsp. burmannica	burma.N/A		Laos	18.779	102.433	223	https://www.inaturalist.org/observations/21449006
210	210-#2	Eumusa	Musa	M. acuminata	subsp. burmannica	burma.N/A		Laos	18.779	102.433	223	https://www.inaturalist.org/observations/21449006
211	211-#2	Rhodochlamys	Musa	M. ornata				Laos	18.7825	102.513	248	https://www.inaturalist.org/observations/21449032
212	212-#2	Eumusa	Musa	M. itinerans		iti.2		Laos	18.7825	102.513	248	https://www.inaturalist.org/observations/21449069	137589	48.3782	0.0236501
213	213-#2	Eumusa	Musa	M. balbisiana		bal.1a		Laos	18.7825	102.513	248	https://www.inaturalist.org/observations/21449112	171084	45.0673	0.0397641
216	216-#2	Eumusa	Musa	M. acuminata	subsp. burmannica	burma.		Laos	19.1103	102.374	326		73561	34.5434	0.021805
217	217-#2	Eumusa	Musa	M. acuminata	subsp. burmannica	burma.		Laos	19.1103	102.374	326		161624	43.1276	0.020956
218	218-#2	Eumusa	Musa	M. itinerans		iti.2		Laos	19.1103	102.374	326		138974	48.1123	0.0237383
220	220-#2	Eumusa	Musa	M. balbisiana		bal.un.		Laos	19.1226	102.359	414	https://www.inaturalist.org/observations/21483562	176397	49.5245	0.0212929
225	225-#2	Eumusa	Musa	M. itinerans		iti.2		Laos	19.3431	102.164	686	https://www.inaturalist.org/observations/21483623	205154	54.1731	0.0331215
226	226-#2	Eumusa	Musa	M. acuminata	subsp. burmannica	burma.		Laos	19.3433	102.164	600	https://www.inaturalist.org/observations/21483640	197253	49.1646	0.0169224
227	227-#2	Eumusa	Musa	M. itinerans		iti.2		Laos	19.6067	102.04	548		186274	50.7004	0.036296
229	229-#2	Eumusa	Musa	M. balbisiana		bal.un.		Laos	19.6837	102.119	380		154232	45.7218	0.0288915
231	231-#2	Eumusa	Musa	M. balbisiana		bal.un.		Laos	19.9492	102.237	307	https://www.inaturalist.org/observations/21505125	147034	45.027	0.0259056
233	233-#2	Eumusa	Musa	M. balbisiana		bal.2		Laos	20.2843	102.406	362	https://www.inaturalist.org/observations/21507945	185690	48.7116	0.0283699
234	234-#2	Eumusa	Musa	M. acuminata	subsp. burmannica	burma.		Laos	20.5835	102.37	467	https://www.inaturalist.org/observations/21530644	186864	46.6795	0.0303857
235	235-#2	Eumusa	Musa	M. itinerans		iti.un.		Laos	20.5835	102.37	467	https://www.inaturalist.org/observations/21530676	77976	37.9168	0.0257002
236	236-#2	Eumusa	Musa	M. balbisiana		bal.2		Laos	21.3609	102.016	700	https://www.inaturalist.org/observations/21550119	196290	51.0042	0.0256101
237	237-#2	Eumusa	Musa	M. yunnanensis		yun.1		Laos	21.5402	101.878	993	https://www.inaturalist.org/observations/21550156	113458	41.3989	0.0125245
238	238-#2	Eumusa	Musa	M. itinerans		iti.un.		Laos	21.886	102.355	542	https://www.inaturalist.org/observations/21597729	139843	46.5459	0.0258433
239	239-#2	Eumusa	Musa	M. itinerans		iti.un.		Laos	21.886	102.355	542	https://www.inaturalist.org/observations/21597729	112462	42.9154	0.0266935
241	241-#2	Eumusa	Musa	M. yunnanensis		yun.1		Laos	21.5991	101.983	1200	https://www.inaturalist.org/observations/21624314	120749	41.6187	0.0113955
242	242-#2	Eumusa	Musa	M. acuminata × yunnanensis				Laos	21.6036	101.976	1250	https://www.inaturalist.org/observations/21624320	141574	43.3832	0.0851286
243	243-#2	Eumusa	Musa	M. acuminata	subsp. burmannica	burma.		Laos	21.6036	101.976	1250		191356	48.6927	0.0186563
244	244-#2	Eumusa	Musa	M. acuminata × yunnanensis				Laos	21.6036	101.976	1250	https://www.inaturalist.org/observations/21624320	159307	46.6167	0.0845412
245	245-#2	Eumusa	Musa	M. itinerans		iti.un.		Laos	21.6036	101.976	1250	https://www.inaturalist.org/observations/21624361	105634	44.3917	0.0201261
247	247-#2	Eumusa	Musa	M. balbisiana		bal.2		Laos	21.434	101.925	632	https://www.inaturalist.org/observations/21658393	172628	47.9864	0.0156406
248	248-#2	Eumusa	Musa	M. balbisiana		bal.2		Laos	21.434	101.925	632	https://www.inaturalist.org/observations/21658393	165338	46.7593	0.0250699
249	249-#2	Eumusa	Musa	M. balbisiana		bal.2		Laos	21.434	101.925	632	https://www.inaturalist.org/observations/21658393	180003	48.5637	0.0227163
250	250-#2	Eumusa	Musa	M. balbisiana		bal.2		Laos	21.434	101.925	632	https://www.inaturalist.org/observations/21658393	206234	54.219	0.021655
251	251-#2	Eumusa	Musa	M. balbisiana		bal.2		Laos	21.434	101.925	632	https://www.inaturalist.org/observations/21658393	173402	48.6446	0.021257
252	252-#2	Eumusa	Musa	M. balbisiana		bal.2		Laos	21.434	101.925	632	https://www.inaturalist.org/observations/21658393	180282	48.8986	0.0208174
253	253-#2	Eumusa	Musa	M. balbisiana		bal.2		Laos	21.434	101.925	632	https://www.inaturalist.org/observations/21658393	161340	47.406	0.0224867
255	255-#2	Eumusa	Musa	M. balbisiana		bal.2		Laos	21.0474	101.576	770	https://www.inaturalist.org/observations/21658416	175635	47.4438	0.0292595
256	256-#2	Eumusa	Musa	M. itinerans		iti.un.		Laos	21.0474	101.576	770		99589	43.7673	0.0219
257	257-#2	Eumusa	Musa	M. acuminata	subsp. burmannica	burma.		Laos	21.0474	101.576	770		187102	49.1607	0.0159806
259	259-#2	Eumusa	Musa	M. itinerans		iti.2		Laos	20.8734	101.339	734	https://www.inaturalist.org/observations/21699019	133791	44.0628	0.0308466
260	260-#2	Eumusa	Musa	M. acuminata	subsp. burmannica	burma.		Laos	20.892	101.357	682	https://www.inaturalist.org/observations/21699202	140083	43.5771	0.0152053
261	261-#2	Eumusa	Musa	M. acuminata	subsp. burmannica	burma.		Laos	21.1499	101.348	800	https://www.inaturalist.org/observations/21758831	191636	50.4035	0.0193648
262	262-#2	Eumusa	Musa	M. acuminata	subsp. burmannica	burma.		Laos	21.1168	101.226	860		154496	45.8225	0.0184406
263	263-#2	Eumusa	Musa	M. yunnanensis		yun.1		Laos	21.1351	101.217	860	https://www.inaturalist.org/observations/21908674	137275	43.8979	0.0136441
264	264-#2	Eumusa	Musa	M. balbisiana		bal.un.		Laos	21.1783	101.202	682	https://www.inaturalist.org/observations/21908711	204495	52.1278	0.04427
273	273-#2	Eumusa	Musa	M. balbisiana		bal.un.		Laos	21.0278	100.967	609	https://www.inaturalist.org/observations/21908872	196949	50.727	0.028119
274	274-#2	Eumusa	Musa	M. acuminata	subsp. burmannica	burma.		Laos	21.0278	100.967	609	https://www.inaturalist.org/observations/21908898	173894	47.0609	0.0164928
275	275-#2	Eumusa	Musa	M. balbisiana		bal.un.		Laos	21.0056	100.94	585	https://www.inaturalist.org/observations/21908926	147061	44.4368	0.0243504
276	276-#2	Eumusa	Musa	M. itinerans		iti.2		Laos	21.0056	100.94	585	https://www.inaturalist.org/observations/21908947	172603	48.6938	0.0298836
277	277-#2	Eumusa	Musa	M. balbisiana		bal.un.		Laos	21.0056	100.94	585	https://www.inaturalist.org/observations/21908926	159432	45.7824	0.0345414
279	279-#2	Rhodochlamys	Musa	M. ornata				Laos	20.97	100.849	548	https://www.inaturalist.org/observations/21908979	126293	47.1959	0.00702335
280	280-#2	Eumusa	Musa	M. balbisiana		bal.un.		Laos	20.9737	100.857	590	https://www.inaturalist.org/observations/21908989	157830	47.8338	0.0231705
281	281-#2	Eumusa	Musa	M. balbisiana		bal.un.		Laos	21.2024	101.153	638	https://www.inaturalist.org/observations/21909001	179629	48.6164	0.0432224
284	284-#2	Eumusa	Musa	M. balbisiana		bal.2		Laos	21.0101	101.409	571		182398	49.3761	0.0167491
285	285-#2	Eumusa	Musa	M. balbisiana		bal.2		Laos	20.9783	101.485	578	https://www.inaturalist.org/observations/21909014	182522	48.9236	0.0190826
301	301-#2	Eumusa	Musa	M. itinerans		iti.un.		China	21.6173	101.584	703		128023	44.4181	0.0272607
302	302-#2	Eumusa	Musa	M. acuminata	subsp. burmannica	burma.		China	21.6173	101.584	703	https://www.inaturalist.org/observations/21909031	255201	78.0646	0.0188009
304	304-#2	Eumusa	Musa	M. balbisiana		bal.un.		China	21.9272	101.258	552		111236	41.9196	0.0145996
306	306-#2	Eumusa	Musa	M. balbisiana		bal.un.		China	21.9272	101.258	552		172923	53.0672	0.0277638
309	309-#2	Rhodochlamys	Musa	M. rubinea				China	21.9272	101.258	552		62549	36.1625	0.0186094
313	313-#2	Eumusa	Musa	M. itinerans		iti.un.		China	21.9171	101.269	580		96399	43.2426	0.0187969
314	314-#2	Eumusa	Musa	M. acuminata × yunnanensis				China	21.9297	101.258	551		173467	51.9658	0.0828515
315	315-#2	Eumusa	Musa	M. balbisiana		bal.un.		China	21.9297	101.258	551		163019	50.9558	0.0304688
316	316-#2	Eumusa	Musa	M. itinerans		iti.2		China	21.9297	101.258	551		188411	58.3225	0.0203438
317	317-#2	Eumusa	Musa	M. acuminata	subsp. burmannica	burma.		China	21.9297	101.258	551		167819	51.5442	0.00849129
318	318-#2	Rhodochlamys	Musa	M. velutina				China	21.9297	101.258	551		60292	36.3013	0.00281961
319	319-#2	Eumusa	Musa	M. yunnanensis		yun.1		China	21.9774	101.174	870	https://www.inaturalist.org/observations/21977463	102979	42.5098	0.0113227
320	320-#2	Eumusa	Musa	M. balbisiana		bal.2		China	22.0876	100.897	757	https://www.inaturalist.org/observations/22007614	159386	51.0528	0.0271542
321	321-#2	Eumusa	Musa	M. balbisiana		bal.2		China	22.0901	100.896	754		160929	50.8846	0.0268504
322	322-#2	Eumusa	Musa	M. balbisiana		bal.2		China	22.3817	100.954	1300	https://www.inaturalist.org/observations/22007873	128151	46.9776	0.0249081
323	323-#2	Eumusa	Musa	M. itinerans		iti.2		China	22.3817	100.954	1300	https://www.inaturalist.org/observations/22008142	117964	47.1662	0.023558
325	325-#2	Rhodochlamys	Musa	M. rubinea				China	22.5261	99.9513	1080		112337	44.0302	0.0189786
326	326-#2	Eumusa	Musa	M. itinerans		iti.un.		China	22.2978	99.5105	1120		75569	40.1935	0.0144371
327	327-#2	Eumusa	Musa	M. yunnanensis		yun.1		China	22.2212	99.3696	1030		125173	47.6177	0.010833
329	329-#2	Rhodochlamys	Musa	M. rubinea				China	22.1903	99.3597	1162		113548	44.8138	0.0185384
330	330-#2	Eumusa	Musa	M. balbisiana		bal.2		China	23.1174	99.8267	895	https://www.inaturalist.org/observations/22502080	170155	51.7808	0.0212924
332	332-#2	Eumusa	Musa	M. balbisiana		bal.un.		China	23.3676	99.4147	1010	https://www.inaturalist.org/observations/22502679	162345	50.8891	0.0465675
333	333-#2	Eumusa	Musa	M. yunnanensis		yun.1		China	23.2694	99.4037	1464	https://www.inaturalist.org/observations/22502698	141335	49.7278	0.00999045
334	334-#2	Eumusa	Musa	M. yunnanensis		yun.2		China	23.1933	99.4115	1881	https://www.inaturalist.org/observations/22503177	60723	35.7309	0.0212111
335	335-#2	Eumusa	Musa	M. yunnanensis		yun.3		China	23.1993	99.4052	1885		78525	41.1259	0.0107736
336	336-#2	Eumusa	Musa	M. yunnanensis		yun.1		China	23.1993	99.4052	1885		136708	49.082	0.0110747
337	337-#2	Eumusa	Musa	M. yunnanensis		yun.3		China	23.1993	99.4052	1885		41286	32.8648	0.00874388
338	338-#2	Eumusa	Musa	M. yunnanensis		yun.2		China	23.1993	99.4052	1885		190133	59.0638	0.0226946
339	339-#2	Eumusa	Musa	M. itinerans		iti.2		China	23.122	99.134	1356		93139	42.0719	0.0162123
340	340-#2	Eumusa	Musa	M. yunnanensis		yun.1		China	23.122	99.134	1356		155173	50.8111	0.00987285
341	341-#2	Eumusa	Musa	M. yunnanensis		yun.N/A		China	23.141	99.1668	2041	https://www.inaturalist.org/observations/22504175	1	0	0
342	342-#2	Eumusa	Musa	M. yunnanensis		yun.3		China	23.142	99.1664	2048		77994	40.9241	0.0121163
344	344-#2	Rhodochlamys	Musa	M. rubinea				China	23.2428	99.0288	1096		65336	38.0596	0.0170962
345	345-#2	Eumusa	Musa	M. balbisiana		bal.2		China	23.2282	99.0356	874	https://www.inaturalist.org/observations/22504948	150956	49.6364	0.0267363
346	346-#2	Eumusa	Musa	M. acuminata	subsp. burmannica	burma.		China	23.2776	99.0722	585	https://www.inaturalist.org/observations/22513724	155139	48.246	0.0095076
347	347-#2	Eumusa	Musa	M. itinerans		iti.2		China	23.2776	99.0722	585	https://www.inaturalist.org/observations/22513691	133055	48.7963	0.019383
348	348-#2	Eumusa	Musa	M. yunnanensis		yun.1		China	23.2776	99.0722	585	https://www.inaturalist.org/observations/22513714	104800	46.4185	0.00798664
349	349-#2	Eumusa	Musa	M. yunnanensis		yun.2		China	23.148	99.257	1244		113520	46.522	0.0224542
350	350-#2	Eumusa	Musa	M. yunnanensis		yun.2		China	23.5977	100.111	1677		86539	40.0347	0.0253065
351	351-#2	Eumusa	Musa	M. itinerans		iti.2		China	23.5977	100.111	1677	https://www.inaturalist.org/observations/22549870	107418	46.6536	0.019587
352	352-#2	Eumusa	Musa	M. yunnanensis		yun.2		China	23.5871	100.115	1635		87262	41.8423	0.0225872
353	353-#2	Eumusa	Musa	M. yunnanensis		yun.2		China	23.5978	100.112	1680		137389	47.7835	0.0251257
354	354-#2	Eumusa	Musa	M. yunnanensis		yun.2		China	23.3837	102.847	1722	https://www.inaturalist.org/observations/22549891	167279	54.4352	0.0257594
355	355-#2	Eumusa	Musa	M. yunnanensis		yun.3		China	23.1229	102.777	1912		155484	50.9138	0.00943505
356	356-#2	Eumusa	Musa	M. balbisiana		bal.2		China	22.6221	103.856	204	https://www.inaturalist.org/observations/22549915	184850	54.4537	0.0177658
358	358-#2	Eumusa	Musa	M. yunnanensis		yun.3		China	22.8783	103.722	1600	https://www.inaturalist.org/observations/22549932	131273	47.7976	0.0082576
359	359-#2	Eumusa	Musa	M. yunnanensis		yun.2		China	22.8897	103.687	1556		96271	43.3615	0.0249504
360	360-#2	Eumusa	Musa	M. itinerans		iti.1		China	22.91	103.65	1557	https://www.inaturalist.org/observations/22550021	103293	43.7351	0.0248516
361	361-#2	Eumusa	Musa	M. balbisiana		bal.2		China	22.6844	103.989	257		167865	51.6851	0.0179549
363	363-#2	Eumusa	Musa	M. itinerans		iti.1		China	22.6842	103.991	276		136390	49.4652	0.0358237
365	365-#2	Eumusa	Musa	M. balbisiana		bal.2		China	22.6884	104.023	835		143235	48.8059	0.0129438
366	366-#2	Eumusa	Musa	M. yunnanensis		yun.N/A		China	25.0905	102.769	2034	https://www.inaturalist.org/observations/22596749
367	367-#2	Eumusa	Musa	M. yunnanensis		yun.N/A		China	25.0905	102.769	2034	https://www.inaturalist.org/observations/22596749
801	801-#1	Eumusa	Musa	M. balbisiana		'Balbisiana (CMR)'	PT-BA-00018						203205	52.2176	0.0241579
802	802-#1	Eumusa	Musa	M. balbisiana		'Balbisiana (HND)'	PT-BA-00019						196882	50.4312	0.0239534
803	803-#1	Eumusa	Musa	M. balbisiana		'Klue Tani'	PT-BA-00155						205672	52.551	0.0393734
804	804-#1	Eumusa	Musa	M. balbisiana		'Pisang Batu'	PT-BA-00282						195294	53.3184	0.0400729
805	805-#1	Eumusa	Musa	M. balbisiana		'Pisang Klutuk'	PT-BA-00301						181029	47.7445	0.0394136
806	806-#1	Eumusa	Musa	M. balbisiana		'Singapuri'	PT-BA-00370						202741	51.2009	0.0454274
807	807-#1	Eumusa	Musa	M. itinerans			PT-BA-00223						139064	43.817	0.0339053
901	901-#1	Eumusa	Musa	M. acuminata	subsp. banksii	'Hawain2'	PT-BA-00113						211858	50.5233	0.00940724
901	901-#2	Eumusa	Musa	M. acuminata	subsp. banksii	'Hawain2'	PT-BA-00113						131789	45.0204	0.00498524
902	902-#1	Eumusa	Musa	M. acuminata	subsp. banksii	'Waigu'	PT-BA-00412						215500	50.728	0.0269745
902	902-#2	Eumusa	Musa	M. acuminata	subsp. banksii	'Waigu'	PT-BA-00412						138769	45.3602	0.0232977
903	903-#1	Eumusa	Musa	M. acuminata	subsp. burmannicoides	'Calcutta 4'	PT-BA-00051						222612	52.0359	0.0532541
903	903-#2	Eumusa	Musa	M. acuminata	subsp. burmannicoides	'Calcutta 4'	PT-BA-00051						140981	46.3929	0.0502479
904	904-#1	Eumusa	Musa	M. acuminata	subsp. malaccensis	'Pahang'	PT-BA-00267						238951	51.9952	0.0794096
904	904-#2	Eumusa	Musa	M. acuminata	subsp. malaccensis	'Pahang'	PT-BA-00267						163296	46.3789	0.0726472
905	905-#1	Eumusa	Musa	M. acuminata	subsp. microcarpa	'Borneo'	PT-BA-00040						205220	49.5258	0.0494153
905	905-#2	Eumusa	Musa	M. acuminata	subsp. microcarpa	'Borneo'	PT-BA-00040						146909	47.0421	0.046682
906	906-#1	Eumusa	Musa	M. acuminata	subsp. microcarpa	'Microcarpa'	PT-BA-00204						193673	53.9862	0.0823915
906	906-#2	Eumusa	Musa	M. acuminata	subsp. microcarpa	'Microcarpa'	PT-BA-00204						184214	51.2367	0.0816822
907	907-#1	Eumusa	Musa	M. acuminata	subsp. siamea	'Pa Rayong'	PT-BA-00263						171736	51.4423	0.0371209
907	907-#2	Eumusa	Musa	M. acuminata	subsp. siamea	'Pa Rayong'	PT-BA-00263						160051	48.4339	0.032952
908	908-#1	Eumusa	Musa	M. acuminata	subsp. truncata	'Truncata'	PT-BA-00398						168097	50.8982	0.0384659
908	908-#2	Eumusa	Musa	M. acuminata	subsp. truncata	'Truncata'	PT-BA-00398						176143	50.8456	0.0382814
909	909-#1	Eumusa	Musa	M. acuminata	subsp. zebrina	'Monyet'	PT-BA-00212						160562	48.9427	0.0317634
909	909-#2	Eumusa	Musa	M. acuminata	subsp. zebrina	'Monyet'	PT-BA-00212						145495	47.0169	0.0324341
910	910-#1	Eumusa	Musa	M. balbisiana		'Lal Velchi'	PT-BA-00172						169061	52.7735	0.0448063
910	910-#2	Eumusa	Musa	M. balbisiana		'Lal Velchi'	PT-BA-00172						139859	47.8163	0.0435296
911	911-#1	Eumusa	Musa	M. balbisiana		'Pisang Klutuk Wulung'	PT-BA-00302						137907	47.9641	0.0387798
911	911-#2	Eumusa	Musa	M. balbisiana		'Pisang Klutuk Wulung'	PT-BA-00302						131912	45.4398	0.0369413
929	929-#2	Rhodochlamys	Musa	M. ornata			PT-BA-00226						139157	49.9977	0.0255826
931	931-#2	Rhodochlamys	Musa	M. sanguinea			PT-BA-00227						136694	49.6549	0.0195912
932	932-#2	Rhodochlamys	Musa	M. rubra			PT-BA-00225						142862	48.9064	0.0137405
